# Supplementary material for: Fossil Mice and Rats Show Isotopic Evidence of Niche Partitioning and Change in Dental Ecomorphology Related to Dietary Shift in Late Miocene of Pakistan
Source: PLoS One. 2013 Aug 2;8(8):e69308. doi: 10.1371/journal.pone.0069308 (PMC3732283; doi:10.1371/journal.pone.0069308)
Supplement: Dataset S1 — Full data of m1 specimens analyzed in this study, including dental measurements, δ13C values, and the side of teeth from which isotope data were taken. The δ13C values are corrected to be consistent with the H3PO4 method using the laser-H3PO4 offset of modern beaver incisor in every run. Specimens from YGSP 182 treated by 0.1 M acetic acid instead of 0.1 M sodium acetate-acetic acid buffer are marked in Acetic acid. (TXT) [file pone.0069308.s006.txt]

Dataset S1
Age (Ma)	Locality	Specimen ID	Species	Dentition	Length (mm)	Width (mm)	Ln(length*width)	delta 13C	Side	Acetic acid	Outlier
Recent	Pakistan		Golunda ellioti	m1	2.76	1.85	1.63	0.4	lingual
Recent	Pakistan		Golunda ellioti	m1	2.54	1.7	1.46	0.1	lingual
Recent	Pakistan		Golunda ellioti	m1	2.64	1.77	1.54	-4.8	lingual		x
Recent	Pakistan		Golunda ellioti	m1	2.71	1.81	1.59	-0.2	lingual
Recent	Pakistan		Golunda ellioti	m1	2.58	1.72	1.49	0.4	lingual
Recent	Pakistan		Millardia sp.	m1	2.33	1.5	1.25	-5.7	lingual		x
Recent	Pakistan		Millardia sp.	m1	2.28	1.49	1.22	-12.9	labial
Recent	Pakistan		Millardia sp.	m1	2.32	1.49	1.24	-13.2	lingual
Recent	Pakistan		Mus booduga	m1	1.33	0.9	0.18	-6.9	labial
Recent	Pakistan		Mus booduga	m1	1.47	0.88	0.26	-4.5	labial
Recent	Pakistan		Mus booduga	m1	1.49	0.83	0.21	-3.2	labial
Recent	Pakistan		Mus booduga	m1	1.45	0.85	0.21	-2.1	lingual
Recent	Pakistan		Mus saxicola	m1	1.71	1.09	0.62	-4.7	lingual
Recent	Pakistan		Rattus sp.	m1	na	na	na	-10.5	posterior
Recent	Pakistan		Rattus sp.	m1	2.83	1.65	1.54	-13.9	posterior
Recent	Pakistan		Rattus sp.	m1	2.64	1.49	1.37	-11.4	lingual
Recent	India		Bandicota indica	M1	na	na	na	-2.1	posterior
Recent	India		Bandicota indica	m3	na	na	na	-2.1	posterior
~2 to ~1.8	loc. Nadah	A6	Mus cf. M. flynni	m1	1.55	0.91	0.34	-6.9	lingual
~2 to ~1.8	loc. Nadah	N18	Bandicota sp.	m3	na	na	na	-4.7	lingual
~2 to ~1.8	loc. Nadah	N10	Cremnomys cf. C. blanfordi	M2	na	na	na	-5.2	lingual
~2 to ~1.8	loc. Nadah	SM59	Cremnomys sp.	M2	na	na	na	-5.6	anterior
~2 to ~1.8	loc. Nadah	K12	Cremnomys sp.	m1	2	1.17	0.85	-4.4	lingual
~2 to ~1.8	loc. Nadah	N6	Golunda sp.	m1	2.52	1.84	1.53	-2.2	lingual
~2.5	loc. Kanthro	SM62	Cremnomys cf. C. cutchicus	M2	na	na	na	-5.7	posterior
~2.5	loc. Kanthro	SM58	Parapelomys robertsi	m1	2.11	1.5	1.15	-5	lingual
~2.5	loc. Kanthro	SM55	Golunda kelleri	m2	na	na	na	-1.1	lingual
~2.5	loc. Kanthro	M6D	Golundakelleri	M2	na	na	na	-3.1	lingual
~2.5	loc. Kanthro	K4	Golundakelleri	M2	na	na	na	-3.8	labial
6.5	13	269	Karnimata huxleyi	m1	2	1.32	0.97	-5.9	lingual
6.5	13	270	Karnimata huxleyi	m1	1.81	1.21	0.78	-0.9	labial
6.5	13	275	Karnimata huxleyi	m1	1.69	1.15	0.66	-3.6	lingual
6.5	13	279	Karnimata huxleyi	m1	1.74	1.02	0.57	-2.8	lingual
6.5	13	291	Karnimata huxleyi	m1	1.85	1.17	0.77	-2	labial
6.5	13	293	Karnimata huxleyi	m1	1.95	1.27	0.91	-4.9	labial
6.5	13	299	Karnimata huxleyi	m1	1.92	1.23	0.86	-4.3	lingual
6.5	13	312	Karnimata huxleyi	m1	1.81	1.11	0.7	-6.1	posterior
6.5	13	264	Mus auctor	m1	1.53	0.94	0.36	na	na
6.5	13	265	Mus auctor	m1	1.43	0.91	0.26	-4.5	lingual
6.5	13	266	Mus auctor	m1	1.58	0.97	0.43	-5.6	labial
6.5	13	267	Mus auctor	m1	1.44	0.91	0.27	-4.2	lingual
6.5	13	271	Mus auctor	m1	1.41	0.89	0.23	na	na
6.5	13	272	Mus auctor	m1	1.4	0.91	0.24	-8.3	labial
6.5	13	277	Mus auctor	m1	1.46	0.96	0.34	-5	labial
6.5	13	278	Mus auctor	m1	1.56	1	0.44	-7.5	lingual
6.5	13	288	Mus auctor	m1	1.56	0.96	0.4	-7.2	lingual
6.5	13	296	Mus auctor	m1	1.47	0.9	0.28	-2.8	lingual
6.5	13	300	Mus auctor	m1	1.53	1.01	0.44	-6.6	labial
6.5	13	302	Mus auctor	m1	1.53	0.95	0.37	-4.8	lingual
6.5	13	297	Parapelomys robertsi	m1	2.5	1.62	1.4	-7.8	posterior
6.5	13	298	Parapelomys robertsi	m1	2.45	1.62	1.38	-9	posterior
6.5	13	304	Parapelomys robertsi	m1	2.4	1.62	1.36	-8.7	posterior
6.5	13	316	Parapelomys robertsi	m1	2.38	1.57	1.32	-6.8	posterior
7.2	581	52945	Karnimata sp.	m1	2.03	1.22	0.91	-10.1	lingual
7.2	581	52935	Mus sp.	m1	1.3	0.77	0	na	na
7.2	581	52936	Mus sp.	m1	1.35	0.9	0.19	-10.7	labial
7.2	581	52940	Mus sp.	m1	1.45	0.88	0.24	-9.2	lingual
7.4	921	54304	Karnimata sp.	m1	1.82	1.25	0.82	-5.6	lingual
7.4	921	54305	Karnimata sp.	m1	1.89	1.19	0.81	-7.9	lingual
7.4	921	54324	Karnimata sp.	m1	2.01	1.27	0.94	-8.2	lingual
7.4	921	54326	Karnimata sp.	m1	2	1.32	0.97	-2.2	posterior
7.4	921	54292	Mus sp.	m1	1.33	0.82	0.09	na	na
7.4	921	54293	Mus sp.	m1	1.29	0.74	-0.05	na	na
7.4	921	54294	Mus sp.	m1	1.44	0.91	0.27	-8.9	lingual
7.4	931	54367	Karnimata sp.	m1	1.9	1.29	0.9	-9.7	lingual
7.4	931	54375	Karnimata sp.	m1	1.81	1.22	0.79	-6.7	lingual
7.4	931	54380	Karnimata sp.	m1	1.81	1.16	0.74	-4.8	labial
7.4	931	54389	Karnimata sp.	m1	1.87	1.27	0.87	na	na
7.4	931	54390	Karnimata sp.	m1	1.91	1.26	0.88	na	na
7.4	931	54395	Karnimata sp.	m1	1.9	1.23	0.85	-7.6	lingual
7.4	931	54396	Karnimata sp.	m1	1.97	1.26	0.91	-7.3	lingual
7.4	931	54399	Karnimata sp.	m1	1.93	1.21	0.85	-1.6	lingual
7.4	931	54407	Karnimata sp.	m1	1.94	1.25	0.89	-7.5	lingual
7.4	931	54408	Karnimata sp.	m1	1.97	1.26	0.91	na	na
7.4	931	54350	Mus sp.	m1	1.42	0.81	0.14	na	na
7.4	931	54417	Mus sp.	m1	1.23	0.71	-0.14	na	na
7.4	931	54418	Mus sp.	m1	1.28	0.73	-0.07	-10.6	lingual
7.4	931	54420	Mus sp.	m1	1.21	0.77	-0.07	na	na
7.4	931	54421	Mus sp.	m1	1.28	0.78	0	na	na
7.4	931	54372	Progonomys sp.	m1	1.7	1.07	0.6	-9.3	labial
7.4	931	54373	Progonomys sp.	m1	1.75	1.12	0.67	-8.7	lingual
7.4	931	54381	Progonomys sp.	m1	1.76	1.08	0.64	na	na
7.4	931	54386	Progonomys sp.	m1	1.85	1.13	0.74	na	na
7.4	931	54405	Progonomys sp.	m1	2	1.14	0.82	-7.9	lingual
7.4	457	34471	Karnimata sp.	m1	2.12	1.36	1.06	-4.6	posterior
7.4	457	34475	Karnimata sp.	m1	2.15	1.38	1.09	-5.5	posterior
7.4	457	52914	Mus sp.	m1	1.2	0.76	-0.09	-4.1	lingual		x
7.4	457	50001	Parapelomys sp.	m1	2.22	1.5	1.2	-4.4	lingual
7.4	457	34464	Progonomys sp.	m1	1.64	1.07	0.56	-3.7	labial
7.4	457	34476	Progonomys sp.	m1	1.65	0.98	0.48	-5.6	labial
7.4	457	34480	Progonomys sp.	m1	1.55	0.97	0.41	-3.1	labial
7.4	457	34484	Progonomys sp.	m1	1.57	1	0.45	na	na
7.4	457	52911	Progonomys sp.	m1	1.57	0.94	0.39	-9.3	lingual
7.4	457	52912	Progonomys sp.	m1	1.48	0.97	0.36	-10.2	lingual
7.8	898	54230	morphotype 8	m1	1.93	1.22	0.86	-8.5	lingual
8	547	33300	Karnimata sp.	m1	2.1	1.43	1.1	-11.1	lingual
8	547	33319	Karnimata sp.	m1	2.08	1.34	1.03	-9.7	lingual
8	547	33290	morphotype 8	m1	1.92	1.09	0.74	-9.2	lingual
8	547	33306	morphotype 8	m1	2.06	1.19	0.9	-11.9	lingual
8	547	33307	Mus sp.	m1	1.28	0.77	-0.01	-10.4	labial
8.2	24	33175	Karnimata sp.	m1	2.27	1.54	1.25	-10.1	lingual
8.2	24	34243	Karnimata sp.	m1	2.07	1.31	1	-9.9	lingual
8.2	24	34275	Karnimata sp.	m1	2.23	1.36	1.11	-10.1	lingual
8.2	24	34391	Karnimata sp.	m1	2.22	1.37	1.11	-10.9	labial
8.2	24	34393	Karnimata sp.	m1	2.13	1.3	1.02	-9.7	lingual
8.2	24	34405	Karnimata sp.	m1	2.25	1.45	1.18	-9.9	lingual
8.2	24	34409	Karnimata sp.	m1	2.12	1.31	1.02	-8.9	lingual
8.2	24	34415	Karnimata sp.	m1	2.11	1.38	1.07	-14.2	labial		x
8.2	24	34242	large Karnimata sp.	m1	2.39	1.43	1.23	-9.2	lingual
8.2	24	34416	large Karnimata sp.	m1	2.47	1.47	1.29	-9.6	lingual
8.2	24	34240	Progonomys sp.	m1	1.52	0.95	0.37	-10.4	lingual
8.2	24	34322	Progonomys sp.	m1	1.36	0.85	0.14	-11.3	lingual
8.2	24	34394	Progonomys sp.	m1	1.54	0.98	0.41	-11.6	lingual
8.2	24	34400	Progonomys sp.	m1	1.41	0.9	0.24	-11.7	lingual
8.2	24	34401	Progonomys sp.	m1	1.51	0.86	0.26	-11.6	lingual
8.2	24	34413	Progonomys sp.	m1	1.39	0.86	0.18	-9.4	lingual
8.2	24	34418	Progonomys sp.	m1	1.53	0.93	0.35	-12	labial
8.2	24	34420	Progonomys sp.	m1	1.6	0.96	0.43	-11.9	lingual
8.2	24	34421	Progonomys sp.	m1	1.61	1.01	0.49	-9.7	lingual
8.2	24	34426	Progonomys sp.	m1	1.55	0.97	0.41	-11	lingual
8.2	34	33381	Progonomys sp.	m1	1.66	0.97	0.48	na	na
8.2	34	33383	Progonomys sp.	m1	1.59	0.9	0.36	na	na
8.7	387	34438	Karnimata sp.	m1	2.35	1.36	1.16	-12	lingual
8.7	387	33283	morphotype 7	m1	1.71	1.12	0.65	-10.5	lingual
8.7	387	34445	Progonomys sp.	m1	1.51	0.96	0.37	-10.9	lingual
8.8	388	34749	Karnimata sp.	m1	2.14	1.34	1.05	-12.7	labial
8.8	388	34653	large Karnimata sp.	m1	2.23	1.3	1.06	-10.6	labial
8.8	388	34731	large Karnimata sp.	m1	2.38	1.42	1.22	-11.3	labial
8.8	388	34795	large Karnimata sp.	m1	2.39	1.39	1.2	-11.1	lingual
8.8	388	34670	Progonomys sp.	m1	1.49	0.91	0.3	-14	lingual
8.8	388	34678	Progonomys sp.	m1	1.43	0.88	0.23	-13.7	labial
8.8	388	34682	Progonomys sp.	m1	1.55	0.96	0.4	-13	lingual
8.8	388	34713	Progonomys sp.	m1	1.59	1	0.46	-13.2	lingual
8.8	388	34745	Progonomys sp.	m1	1.49	0.9	0.29	-11.7	labial
8.8	388	34756	Progonomys sp.	m1	1.6	0.97	0.44	-11.7	labial
8.8	388	34759	Progonomys sp.	m1	1.51	0.94	0.35	-11.6	lingual
8.8	388	34765	Progonomys sp.	m1	1.46	0.95	0.33	-11.8	labial
8.8	388	34804	Progonomys sp.	m1	1.47	0.89	0.27	-11.7	lingual
8.8	388	34808	Progonomys sp.	m1	1.52	0.92	0.34	-12.9	labial
8.8	388	34821	Progonomys sp.	m1	1.57	0.98	0.43	-11.7	lingual
8.8	388	34826	Progonomys sp.	m1	1.55	0.97	0.41	na	na
9	367	33270	Karnimata darwini	m1	2.13	1.37	1.07	-9.1	labial
9	367	33261	Progonomys debruijni	m1	1.39	0.86	0.18	-9.4	lingual
9	367	33271	Progonomys debruijni	m1	1.36	0.84	0.13	-10.6	lingual
9	367	33276	Progonomys debruijni	m1	1.37	0.86	0.16	-10.9	lingual
9.2	182	7743	Karnimata darwini	m1	1.86	1.2	0.8	na	na
9.2	182	7745	Karnimata darwini	m1	2.09	1.29	0.99	-12.9	lingual	x
9.2	182	7751	Karnimata darwini	m1	2	1.19	0.87	na	na
9.2	182	7754	Karnimata darwini	m1	1.8	1.09	0.67	-10.7	labial	x
9.2	182	7766	Karnimata darwini	m1	1.86	1.15	0.76	-12.8	lingual	x
9.2	182	7774	Karnimata darwini	m1	2.11	1.28	0.99	na	na
9.2	182	7780	Karnimata darwini	m1	2.05	1.28	0.97	na	na
9.2	182	7783	Karnimata darwini	m1	1.9	1.21	0.83	na	na
9.2	182	7786	Karnimata darwini	m1	2.01	1.14	0.83	-12.3	lingual	x
9.2	182	7789	Karnimata darwini	m1	1.87	1.13	0.75	-11.8	lingual	x
9.2	182	7797	Karnimata darwini	m1	2.02	1.23	0.91	-13.1	lingual	x
9.2	182	7799	Karnimata darwini	m1	1.73	1.08	0.63	-11.8	lingual	x
9.2	182	7805	Karnimata darwini	m1	2.05	1.18	0.88	na	na
9.2	182	7812	Karnimata darwini	m1	1.95	1.2	0.85	na	na
9.2	182	7818	Karnimata darwini	m1	na	na	0	-10.9	lingual
9.2	182	7895	Karnimata darwini	m1	na	na	0	-11.2	posterior
9.2	182	7753	Progonomys debruijni	m1	1.32	0.8	0.05	na	na
9.2	182	7761	Progonomys debruijni	m1	1.37	0.86	0.16	-12.1	lingual	x
9.2	182	7762	Progonomys debruijni	m1	1.31	0.79	0.03	na	na
9.2	182	7778	Progonomys debruijni	m1	1.38	0.87	0.18	na	na
9.2	182	7793	Progonomys debruijni	m1	1.39	0.94	0.27	-12.8	lingual	x
9.2	182	7811	Progonomys debruijni	m1	1.33	0.77	0.02	na	na
9.2	182	7817	Progonomys debruijni	m1	1.4	0.84	0.16	na	na
9.4	410	33457	Karnimata darwini	m1	1.98	1.2	0.87	-12.1	labial
10.1	311	34513	Karnimata sp. + Progonomys sp.	m1	1.61	0.94	0.41	-9.2	labial
10.1	311	34516	Karnimata sp. + Progonomys sp.	m1	1.76	1.04	0.6	-9.8	labial
10.1	311	34518	Karnimata sp. + Progonomys sp.	m1	1.51	0.99	0.4	-9.4	labial
10.1	311	34520	Karnimata sp. + Progonomys sp.	m1	1.66	0.97	0.48	na	na
10.1	311	34524	Karnimata sp. + Progonomys sp.	m1	1.72	1.05	0.59	-8.9	labial
10.1	311	34526	Karnimata sp. + Progonomys sp.	m1	1.67	0.97	0.48	na	na
10.1	311	34527	Karnimata sp. + Progonomys sp.	m1	1.83	1.02	0.62	na	na
10.1	311	34528	Karnimata sp. + Progonomys sp.	m1	1.77	1.07	0.64	-9.5	labial
10.1	311	34533	Karnimata sp. + Progonomys sp.	m1	1.64	0.99	0.49	na	na
10.1	311	34535	Karnimata sp. + Progonomys sp.	m1	1.72	1.1	0.64	na	na
10.1	311	34537	Karnimata sp. + Progonomys sp.	m1	1.66	1	0.51	na	na
10.1	311	34538	Karnimata sp. + Progonomys sp.	m1	1.53	0.9	0.32	na	na
10.1	311	34539	Karnimata sp. + Progonomys sp.	m1	1.58	0.97	0.43	-10.4	lingual
10.1	311	34575	Karnimata sp. + Progonomys sp.	m1	1.63	1	0.49	-9.6	labial
10.1	311	34580	Karnimata sp. + Progonomys sp.	m1	1.67	1.02	0.53	-8.9	lingual
10.1	311	36166	Karnimata sp. + Progonomys sp.	m1	1.77	1.07	0.64	-10.2	lingual
10.1	311	54135	Karnimata sp. + Progonomys sp.	m1	1.77	1.03	0.6	na	na
10.1	311	54138	Karnimata sp. + Progonomys sp.	m1	1.73	1.03	0.58	na	na
10.1	311	54161	Karnimata sp. + Progonomys sp.	m1	1.7	1.04	0.57	na	na
10.1	311	54163	Karnimata sp. + Progonomys sp.	m1	1.55	0.95	0.39	-9.8	lingual
10.2	450	33188	Karnimata sp. + Progonomys sp.	m1	1.54	0.83	0.25	na	na
10.2	450	33204	Karnimata sp. + Progonomys sp.	m1	1.68	0.95	0.47	-10.4	labial
10.2	450	33206	Karnimata sp. + Progonomys sp.	m1	1.72	1.03	0.57	-10.6	labial
10.2	450	54090	Karnimata sp. + Progonomys sp.	m1	1.52	0.94	0.36	na	na
10.2	450	54095	Karnimata sp. + Progonomys sp.	m1	1.6	0.94	0.41	na	na
10.2	450	54096	Karnimata sp. + Progonomys sp.	m1	1.62	1.07	0.55	-10.2	lingual
10.2	450	54099	Karnimata sp. + Progonomys sp.	m1	1.5	0.93	0.33	na	na
10.5	259	33214	Karnimata sp. + Progonomys sp.	m1	1.56	0.9	0.34	-11.4	lingual
10.5	259	33215	Karnimata sp. + Progonomys sp.	m1	1.58	0.97	0.43	-11.5	labial
10.5	259	33216	Karnimata sp. + Progonomys sp.	m1	1.61	0.98	0.46	-11.9	labial
10.5	259	33218	Karnimata sp. + Progonomys sp.	m1	1.63	0.95	0.44	na	na
10.5	259	33221	Karnimata sp. + Progonomys sp.	m1	1.55	0.97	0.41	na	na
10.5	259	33226	Karnimata sp. + Progonomys sp.	m1	1.67	0.99	0.5	-11	lingual
10.5	259	33229	Karnimata sp. + Progonomys sp.	m1	1.61	0.92	0.39	na	na
10.5	259	34105	Karnimata sp. + Progonomys sp.	m1	1.61	1.02	0.5	-9.3	lingual
10.5	259	34108	Karnimata sp. + Progonomys sp.	m1	1.61	0.99	0.47	na	na
10.5	259	34113	Karnimata sp. + Progonomys sp.	m1	1.64	0.97	0.46	-11	labial
10.5	259	34125	Karnimata sp. + Progonomys sp.	m1	1.51	0.91	0.32	-10.7	lingual
10.5	259	34131	Karnimata sp. + Progonomys sp.	m1	1.49	0.82	0.2	na	na
10.5	259	34132	Karnimata sp. + Progonomys sp.	m1	1.71	1.04	0.58	-12.7	lingual
10.5	259	34134	Karnimata sp. + Progonomys sp.	m1	1.62	0.98	0.46	na	na
10.5	259	34135	Karnimata sp. + Progonomys sp.	m1	1.57	0.95	0.4	-10.3	lingual
10.5	259	34159	Karnimata sp. + Progonomys sp.	m1	1.5	0.94	0.34	na	na
10.5	259	34165	Karnimata sp. + Progonomys sp.	m1	1.71	1.09	0.62	-10.5	labial
10.5	259	34170	Karnimata sp. + Progonomys sp.	m1	1.65	0.99	0.49	na	na
11.2	797	33840	Progonomys hussaini + ? Karnimata sp.	m1	1.39	0.89	0.21	-9.3	labial
11.2	797	33860	Progonomys hussaini + ? Karnimata sp.	m1	1.52	0.86	0.27	na	na
11.2	797	33862	Progonomys hussaini + ? Karnimata sp.	m1	1.51	0.88	0.28	na	na
11.2	797	33865	Progonomys hussaini + ? Karnimata sp.	m1	1.62	1.07	0.55	-9.9	lingual
11.2	797	36852	Progonomys hussaini + ? Karnimata sp.	m1	1.65	1.13	0.62	na	na
11.2	797	36859	Progonomys hussaini + ? Karnimata sp.	m1	1.64	1.02	0.51	-10.2	lingual
11.2	797	36863	Progonomys hussaini + ? Karnimata sp.	m1	1.61	0.97	0.45	-10	lingual
11.2	791	34959	Progonomys hussaini + ? Karnimata sp.	m1	1.6	0.93	0.4	-11.3	labial
11.2	791	34960	Progonomys hussaini + ? Karnimata sp.	m1	1.43	0.84	0.18	na	na
11.2	791	34961	Progonomys hussaini + ? Karnimata sp.	m1	1.5	0.93	0.33	na	na
11.2	791	34969	Progonomys hussaini + ? Karnimata sp.	m1	1.62	1.02	0.5	-11.6	labial
11.2	791	34970	Progonomys hussaini + ? Karnimata sp.	m1	1.72	1.05	0.59	-11	lingual
11.2	791	34971	Progonomys hussaini + ? Karnimata sp.	m1	1.65	1	0.5	na	na
11.2	791	34972	Progonomys hussaini + ? Karnimata sp.	m1	1.63	1.07	0.56	-9.8	lingual
11.2	791	34989	Progonomys hussaini + ? Karnimata sp.	m1	1.69	1.09	0.61	-10	lingual
11.3	809	54051	Progonomys hussaini	m1	1.52	0.97	0.39	na	na
11.3	809	54052	Progonomys hussaini	m1	1.52	0.94	0.36	-10.4	lingual
11.3	809	54055	Progonomys hussaini	m1	1.56	0.97	0.41	-11.9	labial
11.3	809	54056	Progonomys hussaini	m1	1.59	0.92	0.38	-11	lingual
11.3	809	54057	Progonomys hussaini	m1	1.53	0.97	0.4	na	na
11.3	809	54063	Progonomys hussaini	m1	1.57	0.97	0.42	na	na
11.3	809	54086	Progonomys hussaini	m1	1.63	1.08	0.57	-10.4	lingual
11.3	809	54087	Progonomys hussaini	m1	1.63	0.95	0.44	-9.9	lingual
11.4	76	33611	Progonomys hussaini	m1	1.56	0.9	0.34	-11.5	labial
11.4	76	33773	Progonomys hussaini	m1	1.61	1.05	0.53	-9.3	lingual
11.4	76	33777	Progonomys hussaini	m1	1.52	1	0.42	na	na
11.4	76	33780	Progonomys hussaini	m1	1.58	0.98	0.44	-10.1	lingual
11.4	76	33782	Progonomys hussaini	m1	1.54	0.87	0.29	-10.8	labial
11.4	76	33793	Progonomys hussaini	m1	1.55	1.06	0.5	na	na
11.4	76	33799	Progonomys hussaini	m1	1.56	1.04	0.48	-11.1	lingual
11.4	450		Progonomys hussaini	m1	1.52	1	0.42	na	na
13.8	491	19446	Antemus chinjiensis	m1	1.59	0.98	0.44	-10.1	labial
13.8	491	19447	Antemus chinjiensis	m1	1.38	0.81	0.11	na	na
13.8	491	19450	Antemus chinjiensis	m1	1.58	0.96	0.42	-8.9	lingual
13.8	491	19455	Antemus chinjiensis	m1	1.47	0.96	0.34	-9.5	labial
13.8	491	19459	Antemus chinjiensis	m1	1.48	0.96	0.35	-10.7	lingual
13.8	491	19463	Antemus chinjiensis	m1	1.58	0.93	0.38	-8.2	lingual
13.8	491	19469	Antemus chinjiensis	m1	1.43	0.92	0.27	-9.8	lingual
13.8	491	19471	Antemus chinjiensis	m1	1.47	0.99	0.38	na	na
13.8	491	19486	Antemus chinjiensis	m1	1.52	0.96	0.38	-8.3	labial
13.8	491	26265	Antemus chinjiensis	m1	1.66	0.97	0.48	-10.3	lingual
