# Supplementary material for: Fossil Mice and Rats Show Isotopic Evidence of Niche Partitioning and Change in Dental Ecomorphology Related to Dietary Shift in Late Miocene of Pakistan
Source: PLoS One. 2013 Aug 2;8(8):e69308. doi: 10.1371/journal.pone.0069308 (PMC3732283; doi:10.1371/journal.pone.0069308)
Supplement: Dataset S2 — Full data of M1 specimens of Siwalik murines from the Potwar Plateau, including dental measurements, van Dam's [30] index, and hypsodonty values. Abbreviations: lap, distance between the posterior side of the lingual anterocone and that of protocone (see Figure 3C); VD, van Dam's [30] index; Hy, hypsodonty. (TXT) [file pone.0069308.s007.txt]

Dataset S2
Age (Ma)	Locality	Specimen ID	Species	Length (mm)	Width (mm)	Height (mm)	Ln(length*width)	lap (mm)	van Dam's (1997) index	Hypsodonty	Outlier
											VD	Hy
6.5	13	221	Karnimata huxleyi	1.98	1.38	0.72	1.01	0.63	2.19	0.36
6.5	13	230	Karnimata huxleyi	1.89	1.35	0.69	0.94	0.57	2.37	0.37
6.5	13	233	Karnimata huxleyi	2.05	1.40	0.78	1.05	0.62	2.26	0.38
6.5	13	239	Karnimata huxleyi	2.14	1.47		1.15	0.62	2.37
6.5	13	240	Karnimata huxleyi	2.17	1.49		1.17	0.65	2.29
6.5	13	241	Karnimata huxleyi	1.83	1.30	0.74	0.87	0.60	2.17	0.40
6.5	13	245	Karnimata huxleyi	1.96	1.38	0.77	1.00	0.63	2.19	0.39
6.5	13	246	Karnimata huxleyi	2.15	1.45	0.98	1.14	0.63	2.30	0.46		x
6.5	13	252	Karnimata huxleyi	2.28	1.49		1.22	0.63	2.37
6.5	13	253	Karnimata huxleyi	2.23	1.53		1.23	0.65	2.35
6.5	13	210	Mus auctor	1.93	1.11		0.76	0.58	1.91
6.5	13	211	Mus auctor	1.72	1.10		0.64	0.53	2.08
6.5	13	214	Mus auctor	1.69	1.06		0.58	0.55	1.93
6.5	13	215	Mus auctor	1.84	1.17		0.77	0.52	2.25
6.5	13	216	Mus auctor	1.92	1.08		0.73	0.56	1.93
6.5	13	218	Mus auctor	1.74	1.05		0.60	0.53	1.98
6.5	13	219	Mus auctor	1.84	1.15	0.71	0.75	0.54	2.13	0.39
6.5	13	220	Mus auctor	1.89	1.17	0.72	0.79	0.60	1.95	0.38
6.5	13	223	Mus auctor	1.88	1.19		0.81	0.59	2.02
6.5	13	224	Mus auctor	1.71	1.00		0.54	0.53	1.89
6.5	13	228	Mus auctor	1.67	1.08	0.57	0.59	0.54	2.00	0.34
6.5	13	229	Mus auctor	1.83	1.13	0.65	0.73	0.56	2.02	0.36
6.5	13	309	Mus auctor	1.61	1.09		0.56	0.50	2.18
6.5	13	244	Parapelomys robertsi	2.69	1.94	1.24	1.65	0.75	2.59	0.46
6.5	13	250	Parapelomys robertsi	2.86	1.88		1.68	0.75	2.51
6.5	13	254	Parapelomys robertsi	2.57	1.83	1.08	1.55	0.73	2.51	0.42
6.5	13	255	Parapelomys robertsi	2.79	1.87	1.28	1.65	0.75	2.49	0.46
6.5	13	262	Parapelomys robertsi	2.62	1.99	1.25	1.65	0.76	2.62	0.48
7.1	909	50950	Parapelomys sp.	2.61	1.77		1.53	0.76	2.33
7.2	581	52941	Parapelomys sp.	2.71	1.76	1.14	1.56	0.80	2.20	0.42
7.4	921	52928	Karnimata sp.	2.19	1.42		1.13	0.63	2.25
7.4	921	52931	Karnimata sp.	2.21	1.42	0.83	1.14	0.65	2.18	0.38
7.4	921	52934	Karnimata sp.	2.35	1.51		1.27	0.66	2.29
7.4	931	52986	Karnimata sp.	2.35	1.55		1.29	0.70	2.21
7.4	931	52987	Karnimata sp.	2.23	1.49	0.97	1.20	0.64	2.33	0.43
7.4	931	52988	Karnimata sp.	2.24	1.54	0.86	1.24	0.65	2.37	0.38
7.4	931	52992	Karnimata sp.	2.42	1.50		1.29	0.69	2.17
7.4	931	52993	Karnimata sp.	2.28	1.52	0.83	1.24	0.68	2.24	0.36
7.4	931	52997	Karnimata sp.	2.21	1.51	1.00	1.21	0.61	2.48	0.45
7.4	931	53001	Karnimata sp.	2.23	1.49		1.20	0.65	2.29
7.4	931	53003	Karnimata sp.	2.22	1.46	0.90	1.18	0.62	2.35	0.41
7.4	931	53006	Karnimata sp.	2.04	1.40		1.05	0.61	2.30
7.4	931	53007	Karnimata sp.	2.25	1.46	0.81	1.19	0.61	2.39	0.36
7.4	921	52920	Mus sp.	1.44	0.79	0.50	0.13	0.46	1.72	0.35
7.4	931	52972	Mus sp.	1.61	0.92		0.39	0.52	1.77
7.4	931	52973	Mus sp.	1.57	0.86		0.30	0.53	1.62
7.4	931	52974	Mus sp.	1.54	0.96		0.39	0.47	2.04		x
7.4	931	52976	Mus sp.	1.57	0.88	0.56	0.32	0.51	1.73	0.36
7.4	931	52977	Mus sp.	1.59	0.92		0.38	0.54	1.70
7.4	931	52978	Mus sp.	1.61	0.91	0.58	0.38	0.50	1.82	0.36
7.4	931	52979	Mus sp.	1.60	0.90	0.60	0.36	0.50	1.80	0.38		x
7.4	931	52980	Mus sp.	1.67	0.89	0.58	0.40	0.52	1.71	0.35
7.4	921	52922	Progonomys sp.	1.87	1.14	0.64	0.76	0.59	1.93	0.34
7.4	921	52923	Progonomys sp.	2.05	1.19	0.69	0.89	0.61	1.95	0.34
7.4	921	52925	Progonomys sp.	2.06	1.21	0.76	0.91	0.65	1.86	0.37
7.4	921	52926	Progonomys sp.	1.97	1.21		0.87	0.59	2.05
7.4	931	52982	Progonomys sp.	1.92	1.17	0.72	0.81	0.58	2.02	0.38
7.4	931	52983	Progonomys sp.	1.89	1.15		0.78	0.60	1.92
7.4	457	27467	Progonomys sp.	1.87	1.20	0.75	0.81	0.61	1.97	0.40
7.4	457	27469	Progonomys sp.	1.82	1.08		0.68	0.54	2.00
8.2	24	27515	Karnimata sp. (+ large Karnimata sp.)	2.52	1.63	1.00	1.41	0.77	2.12	0.40
8.2	24	27517	Karnimata sp. (+ large Karnimata sp.)	2.48	1.68		1.43	0.76	2.21
8.2	24	27520	Karnimata sp. (+ large Karnimata sp.)	2.58	1.68		1.47	0.78	2.15
8.2	24	27525	Karnimata sp. (+ large Karnimata sp.)	2.43	1.60	0.96	1.36	0.73	2.19	0.40
8.2	24	27529	Karnimata sp. (+ large Karnimata sp.)	2.40	1.62		1.36	0.74	2.19
8.2	24	27530	Karnimata sp. (+ large Karnimata sp.)	2.75	1.77		1.58	0.75	2.36		x
8.2	24	27532	Karnimata sp. (+ large Karnimata sp.)	2.63	1.68	0.92	1.49	0.76	2.21	0.35
8.2	24	27537	Karnimata sp. (+ large Karnimata sp.)	2.61	1.66	0.99	1.47	0.78	2.13	0.38
8.2	24	27538	Karnimata sp. (+ large Karnimata sp.)	2.64	1.63		1.46	0.80	2.04
8.2	24	27539	Karnimata sp. (+ large Karnimata sp.)	2.47	1.52		1.32	0.80	1.90		x
8.2	24	27545	Karnimata sp. (+ large Karnimata sp.)	2.53	1.62	1.08	1.41	0.78	2.08	0.43
8.2	24	27546	Karnimata sp. (+ large Karnimata sp.)	2.54	1.57	0.96	1.38	0.77	2.04	0.38
8.2	24	27549	Karnimata sp. (+ large Karnimata sp.)	2.60	1.62	0.91	1.44	0.77	2.10	0.35
8.2	24	33161	Karnimata sp. (+ large Karnimata sp.)	2.60	1.67	0.93	1.47	0.78	2.14	0.36
8.2	24	27521	Progonomys sp.	1.92	1.09		0.74	0.55	1.98
8.2	24	27523	Progonomys sp.	1.81	1.12		0.71	0.58	1.93
8.2	24	27524	Progonomys sp.	1.80	1.02	0.69	0.61	0.51	2.00	0.38
8.2	24	27528	Progonomys sp.	1.61	1.01	0.65	0.49	0.50	2.02	0.40
8.2	24	27531	Progonomys sp.	1.99	1.11	0.69	0.79	0.61	1.82	0.35
8.2	24	27534	Progonomys sp.	1.65	0.99	0.61	0.49	0.53	1.87	0.37
8.2	24	27540	Progonomys sp.	1.78	1.03		0.61	0.55	1.87
8.2	24	27541	Progonomys sp.	1.74	1.03	0.65	0.58	0.54	1.91	0.37
8.2	24	27543	Progonomys sp.	1.76	1.09		0.65	0.53	2.06
8.2	24	27551	Progonomys sp.	1.82	1.07	0.68	0.67	0.53	2.02	0.37
8.2	34	33404	Progonomys sp.	1.93	1.08	0.75	0.73	0.56	1.93	0.39
8.8	388	27484	Karnimata sp. (+ large Karnimata sp.)	2.63	1.57		1.42	0.79	1.99
8.8	388	27486	Karnimata sp. (+ large Karnimata sp.)	2.53	1.65	1.07	1.43	0.76	2.17	0.42
8.8	388	27490	Karnimata sp. (+ large Karnimata sp.)	2.40	1.49		1.27	0.70	2.13
8.8	388	27505	Karnimata sp. (+ large Karnimata sp.)	2.42	1.55		1.32	0.73	2.12
8.8	388	27507	Karnimata sp. (+ large Karnimata sp.)	2.25	1.48		1.20	0.67	2.21
8.8	388	27483	Progonomys sp.	1.62	1.02	0.67	0.50	0.52	1.96	0.41
8.8	388	27485	Progonomys sp.	1.74	1.06	0.68	0.61	0.51	2.08	0.39
8.8	388	27487	Progonomys sp.	1.79	1.10	0.68	0.68	0.53	2.08	0.38
8.8	388	27488	Progonomys sp.	1.82	1.19		0.77	0.57	2.09
8.8	388	27491	Progonomys sp.	1.83	1.13		0.73	0.59	1.92
8.8	388	27492	Progonomys sp.	1.71	1.06		0.59	0.58	1.83
8.8	388	27493	Progonomys sp.	1.86	1.11	0.69	0.72	0.60	1.85	0.37
8.8	388	27499	Progonomys sp.	1.89	1.15	0.71	0.78	0.59	1.95	0.38
8.8	388	27500	Progonomys sp.	1.87	1.13		0.75	0.58	1.95
8.8	388	27502	Progonomys sp.	1.66	1.08		0.58	0.52	2.08
8.8	388	27503	Progonomys sp.	1.74	1.10		0.65	0.49	2.24
8.8	388	27508	Progonomys sp.	1.62	1.03		0.51	0.48	2.15
8.8	388	27509	Progonomys sp.	1.71	1.05		0.59	0.55	1.91
8.8	388	27510	Progonomys sp.	1.72	1.02		0.56	0.57	1.79
9.0	367	27477	Karnimata darwini	2.33	1.47	0.82	1.23	0.67	2.19	0.35
9.0	367	27478	Karnimata darwini	2.37	1.49		1.26	0.71	2.10
9.0	367	27481	Karnimata darwini	2.37	1.50	0.92	1.27	0.71	2.11	0.39
9.0	367	27472	Progonomys debruijni	1.84	1.00	0.68	0.61	0.55	1.82	0.37
9.0	367	27473	Progonomys debruijni	1.81	1.00	0.62	0.59	0.54	1.85	0.34
9.0	367	27476	Progonomys debruijni	1.65	0.98		0.48	0.50	1.96
9.2	182	7658	Karnimata darwini	2.29	1.44	0.81	1.19	0.66	2.18	0.35
9.2	182	7659	Karnimata darwini	2.09	1.31	0.83	1.01	0.63	2.08	0.40
9.2	182	7660	Karnimata darwini	2.21	1.43	0.93	1.15	0.68	2.10	0.42
9.2	182	7661	Karnimata darwini	2.24	1.42		1.16	0.67	2.12
9.2	182	7664	Karnimata darwini	2.08	1.31	0.94	1.00	0.66	1.98	0.45
9.2	182	7666	Karnimata darwini	2.39	1.45	0.98	1.24	0.65	2.23	0.41
9.2	182	7667	Karnimata darwini	1.98	1.32		0.96	0.64	2.06
9.2	182	7670	Karnimata darwini	2.29	1.42	0.87	1.18	0.71	2.00	0.38
9.2	182	7675	Karnimata darwini	2.16	1.36	0.80	1.08	0.66	2.06	0.37
9.2	182	7683	Karnimata darwini	2.34	1.49		1.25	0.73	2.04
9.2	182	7690	Karnimata darwini	2.27	1.39	0.93	1.15	0.69	2.01	0.41
9.2	182	7691	Karnimata darwini	2.16	1.39	0.88	1.10	0.67	2.07	0.41
9.2	182	7692	Karnimata darwini	2.16	1.38	0.89	1.09	0.65	2.12	0.41
9.2	182	7693	Karnimata darwini	2.28	1.47		1.21	0.72	2.04
9.2	182	7695	Karnimata darwini	2.08	1.33	0.81	1.02	0.64	2.08	0.39
9.2	182	7696	Karnimata darwini	2.22	1.37	0.82	1.11	0.64	2.14	0.37
9.2	182	7698	Karnimata darwini	2.21	1.38	0.86	1.12	0.71	1.94	0.39
9.2	182	7701	Karnimata darwini	2.15	1.39	0.76	1.09	0.67	2.07	0.35
9.2	182	7706	Karnimata darwini	2.13	1.38	0.81	1.08	0.65	2.12	0.38
9.2	182	7710	Karnimata darwini	2.39	1.46		1.25	0.77	1.90
9.2	182	7711	Karnimata darwini	2.10	1.34		1.03	0.69	1.94
9.2	182	7714	Karnimata darwini	2.14	1.41	0.88	1.10	0.68	2.07	0.41
9.2	182	7716	Karnimata darwini	2.31	1.41	0.82	1.18	0.72	1.96	0.35
9.2	182	7720	Karnimata darwini	2.24	1.40		1.14	0.67	2.09
9.2	182	7723	Karnimata darwini	2.06	1.35		1.02	0.65	2.08
9.2	182	7729	Karnimata darwini	2.05	1.39	0.86	1.05	0.63	2.21	0.42
9.2	182	7730	Karnimata darwini	2.11	1.37		1.06	0.67	2.04
9.2	182	7732	Karnimata darwini	2.15	1.34	0.82	1.06	0.66	2.03	0.38
9.2	182	7733	Karnimata darwini	2.25	1.42	0.96	1.16	0.65	2.18	0.43
9.2	182	7737	Karnimata darwini	2.19	1.32	0.82	1.06	0.65	2.03	0.37
9.2	182	7746	Karnimata darwini	2.02	1.29		0.96	0.60	2.15
9.2	182	7717	large Karnimata sp.	2.63	1.59		1.43	0.74	2.15
9.2	182	7665	Progonomys debruijni	1.61	1.09		0.56	0.52	2.10
9.2	182	7678	Progonomys debruijni	1.74	1.09	0.74	0.64	0.51	2.14	0.43
9.2	182	7679	Progonomys debruijni	1.72	1.06		0.60	0.55	1.93
9.2	182	7687	Progonomys debruijni	1.71	1.05		0.59	0.52	2.02
9.2	182	7689	Progonomys debruijni	1.72	1.02	0.66	0.56	0.56	1.82	0.38
9.2	182	7700	Progonomys debruijni	1.77	1.01	0.69	0.58	0.52	1.94	0.39
9.2	182	7702	Progonomys debruijni	1.68	0.99	0.70	0.51	0.56	1.77	0.42
9.2	182	7704	Progonomys debruijni	1.77	1.09	0.71	0.66	0.53	2.06	0.40
9.2	182	7705	Progonomys debruijni	1.66	1.00	0.57	0.51	0.51	1.96	0.34
9.2	182	7718	Progonomys debruijni	1.62	0.92	0.60	0.40	0.53	1.74	0.37
9.2	182	7735	Progonomys debruijni	1.74	0.99	0.65	0.54	0.57	1.74	0.37
9.2	182	7736	Progonomys debruijni	1.67	1.06		0.57	0.51	2.08
9.2	182	7738	Progonomys debruijni	1.64	1.11		0.60	0.51	2.18
9.2	182	7739	Progonomys debruijni	1.73	1.06		0.61	0.52	2.04
9.2	182	7740	Progonomys debruijni	1.81	1.10		0.69	0.55	2.00
9.4	224	33525	Karnimata darwini	2.18	1.35		1.08	0.68	1.99
10.1	311	33544	Karnimata sp.	1.78	1.11		0.68	0.60	1.85
10.1	311	34348	Karnimata sp.	2.02	1.25		0.93	0.63	1.98
10.1	311	34540	Karnimata sp.	2.04	1.18	0.83	0.88	0.62	1.90	0.41
10.1	311	34541	Karnimata sp.	2.06	1.19		0.90	0.59	2.02
10.1	311	34546	Karnimata sp.	2.00	1.17	0.76	0.85	0.58	2.02	0.38
10.1	311	34551	Karnimata sp.	1.76	1.15		0.71	0.54	2.13
10.1	311	34554	Karnimata sp.	2.01	1.22	0.80	0.90	0.61	2.00	0.40
10.1	311	36162	Karnimata sp.	2.05	1.22		0.92	0.57	2.14
10.1	311	36163	Karnimata sp.	2.02	1.19		0.88	0.58	2.05
10.1	311	34545	Progonomys sp.	1.93	1.09	0.69	0.74	0.53	2.06	0.36
10.1	311	34549	Progonomys sp.	2.09	1.19	0.78	0.91	0.64	1.86	0.37
10.1	311	34556	Progonomys sp.	1.87	1.12	0.73	0.74	0.53	2.11	0.39
10.2	450	33181	Karnimata sp.	1.98	1.16	0.72	0.83	0.60	1.93	0.36
10.2	450	33182	Karnimata sp.	2.08	1.30		0.99	0.69	1.88
10.2	450	33185	Karnimata sp.	1.90	1.11		0.75	0.58	1.91
10.2	450	33187	Karnimata sp.	1.92	1.14	0.73	0.78	0.61	1.87	0.38
10.5	259	33936	Karnimata sp.	1.79	1.14		0.71	0.54	2.11
10.5	259	33939	Karnimata sp.	1.84	1.09		0.70	0.51	2.14
10.5	259	33946	Karnimata sp.	1.98	1.16		0.83	0.61	1.90
10.5	259	33958	Karnimata sp.	2.02	1.16		0.85	0.58	2.00
10.5	259	33960	Karnimata sp.	1.95	1.12		0.78	0.58	1.93
10.5	259	33964	Karnimata sp.	1.77	1.10		0.67	0.57	1.93
10.5	259	33969	Karnimata sp.	1.95	1.14	0.76	0.80	0.61	1.87	0.39
10.5	259	33947	Progonomys sp.	2.07	1.22		0.93	0.61	2.00
10.5	259	33959	Progonomys sp.	1.73	1.01	0.68	0.56	0.50	2.02	0.39
10.5	259	33961	Progonomys sp.	1.85	1.08	0.79	0.69	0.55	1.96	0.43
10.5	259	33962	Progonomys sp.	1.87	1.07		0.69	0.58	1.84
10.5	259	33963	Progonomys sp.	2.00	1.09	0.68	0.78	0.60	1.82	0.34
10.5	259	33965	Progonomys sp.	1.71	1.03	0.68	0.57	0.53	1.94	0.40
10.5	259	33967	Progonomys sp.	1.86	1.14	0.70	0.75	0.55	2.07	0.38
10.5	259	33968	Progonomys sp.	1.85	1.07	0.68	0.68	0.60	1.78	0.37
10.5	259	33972	Progonomys sp.	1.84	1.13		0.73	0.59	1.92
10.5	259	33973	Progonomys sp.	1.96	1.15	0.73	0.81	0.56	2.05	0.37
10.5	259	33974	Progonomys sp.	1.87	1.08	0.69	0.70	0.52	2.08	0.37
10.5	259	33976	Progonomys sp.	1.88	1.10	0.69	0.73	0.57	1.93	0.37
11.2	797	33852	? Karnimata	1.93	1.22	0.73	0.86	0.55	2.22	0.38
11.2	797	33866	? Karnimata	1.95	1.22		0.87	0.54	2.26
11.2	797	33876	? Karnimata	1.93	1.21		0.85	0.59	2.05
11.2	797	36822	? Karnimata	2.23	1.25		1.03	0.61	2.05
11.2	797	33869	Progonomys hussaini	1.80	1.12	0.74	0.70	0.54	2.07	0.41
11.2	797	33878	Progonomys hussaini	1.81	1.07	0.67	0.66	0.55	1.95	0.37
11.2	797	36819	Progonomys hussaini	1.72	1.05		0.59	0.55	1.91
11.2	797	36821	Progonomys hussaini	1.86	1.10	0.74	0.72	0.54	2.04	0.40
11.2	797	36823	Progonomys hussaini	1.68	1.09	0.72	0.60	0.51	2.14	0.43
11.2	797	36826	Progonomys hussaini	1.80	1.10	0.69	0.68	0.55	2.00	0.38
11.2	791	34973	? Karnimata	1.90	1.19		0.82	0.57	2.09
11.2	791	34975	? Karnimata	1.92	1.23		0.86	0.56	2.20
11.2	791	34963	Progonomys hussaini	1.77	1.07	0.72	0.64	0.52	2.06	0.41
11.2	791	34965	Progonomys hussaini	1.71	1.06		0.59	0.52	2.04
11.2	791	34976	Progonomys hussaini	1.94	1.14		0.79	0.57	2.00
11.3	809	54023	Progonomys hussaini	1.89	1.13	0.72	0.76	0.53	2.13	0.38
11.3	809	54027	Progonomys hussaini	1.81	1.08		0.67	0.55	1.96
11.3	809	54031	Progonomys hussaini	1.96	1.12	0.75	0.79	0.53	2.11	0.38
11.4	76	33564	Progonomys hussaini	1.72	0.94		0.48	0.56	1.68
11.4	76	33566	Progonomys hussaini	1.87	1.10	0.64	0.72	0.59	1.86	0.34
11.4	76	33567	Progonomys hussaini	1.87	1.12		0.74	0.56	2.00
11.4	76	33568	Progonomys hussaini	1.95	1.11		0.77	0.60	1.85
11.4	76	33569	Progonomys hussaini	1.86	1.10		0.72	0.57	1.93
11.4	76	33570	Progonomys hussaini	1.95	1.09		0.75	0.60	1.82
11.4	76	33571	Progonomys hussaini	1.71	1.08		0.61	0.50	2.16
11.4	76	33572	Progonomys hussaini	1.79	1.16	0.67	0.73	0.53	2.19	0.37
11.4	76	33580	Progonomys hussaini	1.83	1.14	0.66	0.74	0.53	2.15	0.36
11.4	76	33581	Progonomys hussaini	1.86	1.10		0.72	0.54	2.04
11.4	76	33583	Progonomys hussaini	1.74	1.00		0.55	0.54	1.85
11.4	76	33584	Progonomys hussaini	1.75	1.13		0.68	0.52	2.17
11.4	76	33585	Progonomys hussaini	1.81	1.05		0.64	0.58	1.81
11.4	76	33586	Progonomys hussaini	1.69	1.13		0.65	0.56	2.02
11.4	76	33587	Progonomys hussaini	1.68	1.01		0.53	0.53	1.91
11.4	76	33588	Progonomys hussaini	1.93	1.13	0.73	0.78	0.54	2.09	0.38
11.4	76	33591	Progonomys hussaini	1.75	1.11		0.66	0.52	2.13
11.4	76	33592	Progonomys hussaini	1.69	1.11	0.69	0.63	0.50	2.22	0.41
11.5	83	53814	Progonomys hussaini	1.74	1.00		0.55	0.55	1.82
11.6	504	33639	Progonomys hussaini	1.76	1.04	0.68	0.60	0.54	1.93	0.39
11.6	504	33801	Progonomys hussaini	1.86	1.01	0.71	0.63	0.54	1.87	0.38
12.3	634	33330	Progonomys sp.	1.89	1.14		0.77	0.57	2.00
12.3	634	33338	Progonomys sp.	1.79	1.11		0.69	0.50	2.22
12.4	496	33705	near Progonomys	2.00	1.20		0.88	0.62	1.94
12.4	496	45013	near Progonomys	1.86	1.17		0.78	0.53	2.21
12.4	496	45019	near Progonomys	1.91	1.18		0.81	0.58	2.03
12.4	496	45020	near Progonomys	1.84	1.15		0.75	0.54	2.13
12.4	496	45024	near Progonomys	1.73	1.09		0.63	0.56	1.95
12.8	714	40055	Antemus chinjiensis	1.84	1.09		0.70	0.55	1.98
12.8	825	53859	Antemus chinjiensis	1.70	1.01	0.61	0.54	0.55	1.84	0.36
13.1	690	33450	Antemus chinjiensis	1.87	1.19	0.68	0.80	0.57	2.09	0.36
13.2	718	33803	Antemus chinjiensis	1.90	1.14		0.77	0.56	2.04
13.2	718	33810	Antemus chinjiensis	1.89	1.14		0.77	0.56	2.04
13.2	718	33830	Antemus chinjiensis	1.79	1.19	0.69	0.76	0.55	2.16	0.39
13.2	718	45006	Antemus chinjiensis	1.95	1.20	0.81	0.85	0.60	2.00	0.42
13.6	651	36769	Antemus chinjiensis	1.92	1.23		0.86	0.57	2.16
13.6	651	36772	Antemus chinjiensis	1.79	1.10	0.61	0.68	0.56	1.96	0.34
13.6	651	36779	Antemus chinjiensis	1.66	1.03		0.54	0.54	1.91
13.6	651	36780	Antemus chinjiensis	1.82	1.04		0.64	0.57	1.82
13.6	430	36699	Antemus chinjiensis	1.67	1.06		0.57	0.53	2.00
13.6	430	36706	Antemus chinjiensis	1.82	1.15		0.74	0.56	2.05
13.6	430	36707	Antemus chinjiensis	1.77	1.07	0.69	0.64	0.52	2.06	0.39
13.6	430	36718	Antemus chinjiensis	1.89	1.11	0.64	0.74	0.58	1.91	0.34
13.6	430	36719	Antemus chinjiensis	1.81	1.16	0.64	0.74	0.56	2.07	0.35
13.7	640	33448	Antemus chinjiensis	1.69	1.02		0.54	0.53	1.92
13.7	641	33740	Antemus chinjiensis	1.54	0.91	0.60	0.34	0.48	1.90	0.39
13.7	641	33747	Antemus chinjiensis	1.78	1.11	0.55	0.68	0.53	2.09	0.31
13.7	59	36219	Antemus chinjiensis	1.83	1.15		0.74	0.56	2.05
13.7	640	36809	Antemus chinjiensis	1.53	0.90	0.62	0.32	0.46	1.96	0.41
13.8	491	26261	Antemus chinjiensis	1.79	1.16		0.73	0.56	2.07
13.8	491	26262	Antemus chinjiensis	1.99	1.16		0.84	0.61	1.90
13.8	491	26290	Antemus chinjiensis	1.86	1.17	0.76	0.78	0.55	2.13	0.41
13.8	491	36697	Antemus chinjiensis	1.79	1.17		0.74	0.54	2.17
13.8	491	36698	Antemus chinjiensis	1.79	1.13		0.70	0.57	1.98
13.8	491	36701	Antemus chinjiensis	1.95	1.11		0.77	0.56	1.98
13.8	491	36710	Antemus chinjiensis	1.73	1.07		0.62	0.55	1.95
13.8	491	36711	Antemus chinjiensis	1.82	1.14		0.73	0.56	2.04
13.8	491	36712	Antemus chinjiensis	1.87	1.08		0.70	0.58	1.86
13.8	491	36713	Antemus chinjiensis	1.91	1.24		0.86	0.58	2.14
13.8	491	36717	Antemus chinjiensis	1.80	1.09		0.67	0.54	2.02
13.8	491	36720	Antemus chinjiensis	1.96	1.13		0.80	0.56	2.02
14.1	733	45078	near Antemus	1.66	1.01		0.52	0.56	1.80
14.1	733	45083	near Antemus	1.53	0.93		0.35	0.48	1.94
14.1	733	45090	near Antemus	1.63	0.97	0.60	0.46	0.48	2.02	0.37
14.1	733	45092	near Antemus	1.78	1.08	0.63	0.65	0.51	2.12	0.35
